# Supplementary material for: Identification of autophagic target RAB13 with small‐molecule inhibitor in low‐grade glioma via integrated multi‐omics approaches coupled with virtual screening of traditional Chinese medicine databases
Source: Cell Prolif. 2021 Oct 10;54(12):e13135. doi: 10.1111/cpr.13135 (PMC8666277; doi:10.1111/cpr.13135)
Supplement: Supplementary file 2 — Table S1 [file CPR-54-e13135-s001.xlsx]

## Sheet: 34 core autophagic genes
34 core autophagic genes
AKT1
ATG10
ATG12
ATG16L1
ATG16L2
ATG2A
ATG2B
ATG3
ATG4A
ATG4B
ATG4C
ATG4D
ATG5
ATG7
ATG9A
ATG9B
BECN1
C12orf44
GABARAP
KIAA0226
KIAA0652
MAP1LC3A
MAP1LC3B
MTOR
PDK1
PIK3C3
PIK3R4
PRKAA1
RB1CC1
RHEB
SH3GLB1
TSC1
TSC2
ULK1
